# Supplementary material for: Impact of Ultrasonic-Assisted Preparation of Water Caltrop Starch–Lipid Complex: Structural and Physicochemical Properties
Source: Foods. 2025 Jan 14;14(2):240. doi: 10.3390/foods14020240 (PMC11765270; doi:10.3390/foods14020240)
Supplement: Supplementary file 1 [file foods-14-00240-s001.zip]

Archive with 1 entries (1 files):
- foods-3390939-supplementary.pdf
